# Supplementary material for: Telomere-to-Telomere Gap-Free Genome Assembly and Comparative Analysis of the Opsariichthys bidens (Cypriniformes: Xenocyprididae)
Source: Biology (Basel). 2025 Nov 3;14(11):1544. doi: 10.3390/biology14111544 (PMC12650118; doi:10.3390/biology14111544)
Supplement: Supplementary file 1 [file biology-14-01544-s001.zip]

Archive with 1 entries (1 files):
- biology-3949818-supplementary.pdf
